# Supplementary material for: Pseudomonas aeruginosa-derived DnaJ functions as a novel immunomodulator inducing IFNβ via CME–SGK1–IRF3 axis in macrophages
Source: Sci Rep. 2025 Dec 3;16:1386. doi: 10.1038/s41598-025-31281-x (PMC12796343; doi:10.1038/s41598-025-31281-x)
Supplement: Supplementary file 1 — Supplementary Material 1 [file 41598_2025_31281_MOESM1_ESM.zip]

Archive with 27 entries (24 files):
- Fig1_R1/
- Fig1_R1/Fig.1G b-actin.tif
- Fig1_R1/Fig.1G IRF3.tif
- Fig1_R1/Fig.1H b-actin (Mock).tif
- Fig1_R1/Fig.1H IRF3.tif
- Fig1_R1/Fig.1H p-IRF3(S396) (Mock).tif
- Fig2_R1/
- Fig2_R1/Fig.2C b-actin.tif
- Fig2_R1/Fig.2C TLR10.tif
- Fig2_R1/Fig.2E b-actin.tif
- Fig2_R1/Fig.2E TLR2.tif
- Fig2_R1/Fig.2H b-actin.tif
- Fig2_R1/Fig.2H IRF3.tif
- Fig2_R1/Fig.2H p-IRF3(S386).tif
- Fig3_R1/
- Fig3_R1/Fig.3A b-actin.tif
- Fig3_R1/Fig.3A TRIF.tif
- Fig3_R1/Fig.3B b-actin.tif
- Fig3_R1/Fig.3B IRF3.tif
- Fig3_R1/Fig.3B p-IRF3(S386).tif
- Fig3_R1/Fig.3B TRIF.tif
- Fig3_R1/Fig.3E b-actin.tif
- Fig3_R1/Fig.3E IRF3.tif
- Fig3_R1/Fig.3E p-IRF3(S36).tif
- Fig3_R1/Fig.3G b-actin.tif
- Fig3_R1/Fig.3G TLR3.tif
- Fig3_R1/Fig.3G TLR4.tif
