# Supplementary material for: Pseudomonas aeruginosa-derived DnaJ functions as a novel immunomodulator inducing IFNβ via CME–SGK1–IRF3 axis in macrophages
Source: Sci Rep. 2025 Dec 3;16:1386. doi: 10.1038/s41598-025-31281-x (PMC12796343; doi:10.1038/s41598-025-31281-x)
Supplement: Supplementary file 2 — Supplementary Material 2 [file 41598_2025_31281_MOESM2_ESM.zip]

Archive with 50 entries (47 files):
- Fig4_R1/
- Fig4_R1/Fig.4E b-actin.tif
- Fig4_R1/Fig.4E IRF3.tif
- Fig4_R1/Fig.4E p-IRF3(S386).tif
- Fig4_R1/Fig.4E p-IRF3(S396).tif
- Fig4_R1/Fig.4H AKT.tif
- Fig4_R1/Fig.4H b-actin.tif
- Fig4_R1/Fig.4H IRF3.tif
- Fig4_R1/Fig.4H p-Akt(S473).tif
- Fig4_R1/Fig.4H p-IRF3(S386).tif
- Fig4_R1/Fig.4H p-IRF3(S396).tif
- Fig4_R1/Fig.4H p-SGK1.tif
- Fig4_R1/Fig.4H SGK1.tif
- Fig5_R1/
- Fig5_R1/Fig.5B AKT.tif
- Fig5_R1/Fig.5B b-actin.tif
- Fig5_R1/Fig.5B IRF3.tif
- Fig5_R1/Fig.5B p-AKT(S473).tif
- Fig5_R1/Fig.5B p-IRF3(S396).tif
- Fig5_R1/Fig.5D b-actin.tif
- Fig5_R1/Fig.5D IRF3.tif
- Fig5_R1/Fig.5D p-IRF3(S396).tif
- Fig5_R1/Fig.5D p-SGK1.tif
- Fig5_R1/Fig.5D SGK1.tif
- Fig5_R1/Fig.5E b-actin.tif
- Fig5_R1/Fig.5E SGK1.tif
- Fig5_R1/Fig.5F b-actin.tif
- Fig5_R1/Fig.5F IRF3.tif
- Fig5_R1/Fig.5F p-IRF3(S396).tif
- Fig5_R1/Fig.5F p-SGK1.tif
- Fig5_R1/Fig.5F SGK1.tif
- Fig5_R1/Fig.5G b-actin (Mock-CIE-CME).tif
- Fig5_R1/Fig.5G IRF3.tif
- Fig5_R1/Fig.5G p-IRF3(S396) (Mock-CIE-CME).tif
- Fig5_R1/Fig.5G p-SGK1 (Mock-CIE-CME).tif
- Fig5_R1/Fig.5G SGK1.tif
- Fig5_R1/Fig.5H b-actin.tif
- Fig5_R1/Fig.5H p-SGK1.tif
- Fig5_R1/Fig.5H SGK1.tif
- Fig5_R1/Fig.5H TRIF.tif
- Fig5_R1/Fig.5I b-actin (Mock-Myd 50-Myd 100).tif
- Fig5_R1/Fig.5I p-SGK1 (Mock-Myd 50-Myd 100).tif
- Fig5_R1/Fig.5I SGK1.tif
- Fig6_R1/
- Fig6_R1/Fig.6C b-actin.tif
- Fig6_R1/Fig.6C IRF3.tif
- Fig6_R1/Fig.6G b-actin.tif
- Fig6_R1/Fig.6G TRIF.tif
- Fig6_R1/Fig.6H b-actin.tif
- Fig6_R1/Fig.6H SGK1.tif
